# Supplementary material for: Occurrence and Distribution of Antibiotics in a Tropical Mariculture Area of Hainan, China: Implications for Risk Assessment and Management
Source: Toxics. 2023 May 1;11(5):421. doi: 10.3390/toxics11050421 (PMC10224144; doi:10.3390/toxics11050421)
Supplement: Supplementary file 1 [file toxics-11-00421-s001.zip]

Archive with 1 entries (1 files):
- toxics-2313104-supplementary.pdf
